# Supplementary material for: Systematics of Disakisperma (Poaceae, Chloridoideae, Chlorideae)
Source: PhytoKeys. 2013 Sep 27;(26):21–70. doi: 10.3897/phytokeys.26.5649 (PMC3817421; doi:10.3897/phytokeys.26.5649)
Supplement: XML Treatment for Disakisperma [file phytokeys.26.5649-treatment1.xml]

<!DOCTYPE tp:taxon-treatment
  PUBLIC "-//TaxonX//DTD Taxonomic Treatment Publishing DTD v0 20100105//EN" "tax-treatment-NSO.dtd">
<tp:taxon-treatment xmlns:tp="http://www.plazi.org/taxpub"><tp:treatment-meta><mixed-citation publication-type="journal"><person-group><name><surname>Snow</surname><given-names>Neil</given-names></name><name><surname>Peterson</surname><given-names>Paul M.</given-names></name><name><surname>Romaschenko</surname><given-names>Konstantin</given-names></name></person-group><article-title>Systematics of <italic>Disakisperma</italic> (Poaceae, Chloridoideae, Chlorideae)</article-title><source>PhytoKeys</source><day>27</day><month>9</month><year>2013</year><volume>2013</volume><issue>26</issue><fpage>21</fpage><lpage>70</lpage><pub-id pub-id-type="doi">10.3897/phytokeys.26.5649</pub-id></mixed-citation></tp:treatment-meta><tp:nomenclature><tp:taxon-name>
                        <tp:taxon-name-part taxon-name-part-type="genus">Disakisperma</tp:taxon-name-part>
                        <object-id xmlns:xlink="http://www.w3.org/1999/xlink" xlink:type="simple">http://species-id.net/wiki/Disakisperma</object-id>
                    </tp:taxon-name><tp:taxon-authority>Steud., Syn. Pl. Glumac. 1: 287. 1854.</tp:taxon-authority></tp:nomenclature><tp:treatment-sec sec-type="Type species"><title>Type species.</title><p><italic><tp:taxon-name>Disakisperma mexicana</tp:taxon-name></italic> Steud. = <italic><tp:taxon-name>Disakisperma dubium</tp:taxon-name></italic> (Kunth) P.M. Peterson &amp; N. Snow.</p></tp:treatment-sec><tp:treatment-sec sec-type="Description"><title>Description.</title><p>Plants perennial, rarely annual in a few populations, occasionally stoloniferous. Culms 30–200 cm long, solid, decumbent or clambering to erect; nodes glabrous. Leaf sheaths half as long to slightly longer than internodes, glabrous or ciliate apically along margins; ligule membranous, 0.5–1.5 mm long, ciliate or fimbriate apically; leaf blades cauline, linear. Inflorescence apical and exserted at maturity or cleistogamous in lower leaf sheaths, a panicle composed of several to numerous unilateral racemes, racemosely or subdigitately scattered along a central axis; branches at maturity slightly reflexed to ascending or steeply erect. Spikelets sessile to subsessile, dorsally rounded to flattened, typically overlapping, disarticulation above the glumes; florets 4−13; glumes 2, 1-nerved or occasionally with remnants of two additional nerves near base, mucronate or emucronate; lemmas 3-nerved, rarely with remnants of two additional nerves near base, sometimes cartilaginous towards the base, macrohairs acute, obtuse, or clavicorniculate; paleas often somewhat cartilaginous towards base. Stamens 3. Lodicules 2, flabellate. Caryopses dorsally flattened, broadly concave on the hilar surface; pericarp weakly adnate to endosperm. 2<italic>n</italic> = 40, 60, 80 (<xref ref-type="bibr" rid="B53">Snow 1997</xref>).</p></tp:treatment-sec><tp:treatment-sec sec-type="Vernacular name"><title>Vernacular name.</title><p>In light of its only recent resurrection from generic synonymy (<xref ref-type="bibr" rid="B45">Peterson et al. 2012</xref>), no common name exists for <italic><tp:taxon-name>Disakisperma</tp:taxon-name></italic>. We suggest Jacobsgrass to honor the memory of Dr. Surrey W. L. Jacobs (1946−2009), an Australian friend, colleague, and chloridoid specialist (e.g., <xref ref-type="bibr" rid="B30">Jacobs 1988</xref>).</p></tp:treatment-sec><tp:treatment-sec sec-type="Key to the species ofDisakisperma"><title>Key to the species of <italic><tp:taxon-name>Disakisperma</tp:taxon-name></italic></title><table-wrap content-type="key" position="anchor" orientation="portrait"><table><tbody><tr><td rowspan="1" colspan="1">1</td><td rowspan="1" colspan="1">Panicles 1–3 cm wide; branches mostly erect or steeply ascending, stiff, 2–10.5 cm long</td><td rowspan="1" colspan="1">2</td></tr><tr><td rowspan="1" colspan="1">–</td><td rowspan="1" colspan="1">Panicles 3–25 cm wide; branches ascending but not steeply so, usually reflexed (towards tips) and somewhat flexuous, (−1.5) 3−19 cm long.</td><td rowspan="1" colspan="1">3</td></tr><tr><td rowspan="1" colspan="1"><!--PageBreak-->2</td><td rowspan="1" colspan="1">Lemmas membranous throughout, margins not involute near base; adaxial leaf blades surfaces without long hairs; anthers 0.9−1.0 mm long</td><td rowspan="1" colspan="1"><italic><tp:taxon-name>Disakisperma eleusine</tp:taxon-name></italic></td></tr><tr><td rowspan="1" colspan="1">–</td><td rowspan="1" colspan="1">Lemmas cartilaginous below, margins involute near base; adaxial leaf blade with scattered, delicate, straight hairs near the base, the hairs 3−5 mm long; anthers 0.2−0.3 mm long</td><td rowspan="1" colspan="1"><italic><tp:taxon-name>Disakisperma yemenicum</tp:taxon-name></italic></td></tr><tr><td rowspan="1" colspan="1">3</td><td rowspan="1" colspan="1">Lemmas 3.5−5.0 mm long with round- to acute-tiped hairs along margins and sometimes the midnerve below; glumes 3.3−6.0 mm long; cleistogamous spikelets hidden in lower leaf sheaths; anthers 1.0−1.6 mm long; native to the Americas</td><td rowspan="1" colspan="1"><italic><tp:taxon-name>Disakisperma dubium</tp:taxon-name></italic></td></tr><tr><td rowspan="1" colspan="1">–</td><td rowspan="1" colspan="1">Lemmas 2.2−2.8 (−3.0) mm long with clavicorniculate (club-shaped) hairs along the margins and midnerve below; glumes 1.5−2.9 mm long; cleistogamous spikelets absent in the lower leaf sheaths; anthers about 0.7 mm long; native to Africa and Asia</td><td rowspan="1" colspan="1"><italic><tp:taxon-name>Disakisperma obtusiflorum</tp:taxon-name></italic></td></tr></tbody></table></table-wrap></tp:treatment-sec><ref-list><ref id="B53"><mixed-citation xmlns:xlink="http://www.w3.org/1999/xlink" xlink:type="simple"><person-group><name name-style="western"><surname>Snow</surname><given-names>N</given-names></name></person-group> (<year>1997</year>) <source>Phylogeny and systematics of <italic>Leptochloa</italic> P. Beauv. sensu lato (Poaceae, Chloridoideae, Eragrostideae). Ph.D. Dissertation, Washington University, St. Louis, Missouri.</source></mixed-citation></ref><ref id="B45"><mixed-citation xmlns:xlink="http://www.w3.org/1999/xlink" xlink:type="simple"><person-group><name name-style="western"><surname>Peterson</surname><given-names>PM</given-names></name><name name-style="western"><surname>Romaschenko</surname><given-names>K</given-names></name><name name-style="western"><surname>Snow</surname><given-names>N</given-names></name><name name-style="western"><surname>Johnson</surname><given-names>G</given-names></name></person-group> (<year>2012</year>) <article-title>A molecular phylogeny and classification of <italic>Leptochloa</italic> (Poaceae: Chloridoideae: Chlorideae) <italic>sensu lato</italic> and related genera.</article-title><source>Annals of Botany</source><volume>109</volume>: <fpage>1319</fpage>-<lpage>1327</lpage>. doi: <ext-link ext-link-type="uri" xlink:href="http://dx.doi.org/10.1093/aob/mcs077" xlink:type="simple">10.1093/aob/mcs077</ext-link></mixed-citation></ref><ref id="B30"><mixed-citation xmlns:xlink="http://www.w3.org/1999/xlink" xlink:type="simple"><person-group><name name-style="western"><surname>Jacobs</surname><given-names>SWL</given-names></name></person-group> (<year>1988</year>) <article-title>Systematics of the chloridoid grasses.</article-title> In: <person-group><name name-style="western"><surname>Soderstrom</surname><given-names>TR</given-names></name><name name-style="western"><surname>Hilu</surname><given-names>KW</given-names></name><name name-style="western"><surname>Campbell</surname><given-names>CS</given-names></name><name name-style="western"><surname>Barkworth</surname><given-names>ME</given-names></name></person-group> (<role>Eds</role>) <issue-title>Grass Systematics and Evolution.</issue-title><publisher-name>Smithsonian Institution Press</publisher-name>, <publisher-loc>Washington, D.C.</publisher-loc>, <fpage>277</fpage>-<lpage>286</lpage>.</mixed-citation></ref></ref-list></tp:taxon-treatment>
