# Supplementary material for: Systematics of Disakisperma (Poaceae, Chloridoideae, Chlorideae)
Source: PhytoKeys. 2013 Sep 27;(26):21–70. doi: 10.3897/phytokeys.26.5649 (PMC3817421; doi:10.3897/phytokeys.26.5649)
Supplement: XML Treatment for Disakisperma yemenicum [file phytokeys.26.5649-treatment5.xml]

<!DOCTYPE tp:taxon-treatment
  PUBLIC "-//TaxonX//DTD Taxonomic Treatment Publishing DTD v0 20100105//EN" "tax-treatment-NSO.dtd">
<tp:taxon-treatment xmlns:tp="http://www.plazi.org/taxpub"><tp:treatment-meta><mixed-citation publication-type="journal"><person-group><name><surname>Snow</surname><given-names>Neil</given-names></name><name><surname>Peterson</surname><given-names>Paul M.</given-names></name><name><surname>Romaschenko</surname><given-names>Konstantin</given-names></name></person-group><article-title>Systematics of <italic>Disakisperma</italic> (Poaceae, Chloridoideae, Chlorideae)</article-title><source>PhytoKeys</source><day>27</day><month>9</month><year>2013</year><volume>2013</volume><issue>26</issue><fpage>21</fpage><lpage>70</lpage><pub-id pub-id-type="doi">10.3897/phytokeys.26.5649</pub-id></mixed-citation></tp:treatment-meta><tp:nomenclature><tp:taxon-name>
                        <tp:taxon-name-part taxon-name-part-type="genus">Disakisperma</tp:taxon-name-part>
                        <tp:taxon-name-part taxon-name-part-type="species">yemenicum</tp:taxon-name-part>
                        <object-id xmlns:xlink="http://www.w3.org/1999/xlink" xlink:type="simple">urn:lsid:ipni.org:names:77131997-1</object-id>
                        <object-id xmlns:xlink="http://www.w3.org/1999/xlink" xlink:type="simple">http://species-id.net/wiki/Disakisperma_yemenicum</object-id>
                    </tp:taxon-name><tp:taxon-authority>(Schweinf.) P.M. Peterson &amp; N. Snow</tp:taxon-authority><tp:taxon-status xmlns:xlink="http://www.w3.org/1999/xlink" xlink:type="simple">comb. nov.</tp:taxon-status><xref ref-type="fig" rid="F5">Figure 5A−Q</xref><tp:nomenclature-citation-list><tp:nomenclature-citation><tp:taxon-name>Eragrostis yemenica</tp:taxon-name><comment> Schweinf., Bull. Herb. Boissier 2 (App. 2): 41. 1894. <italic><tp:taxon-name>Cypholepis yemenica</tp:taxon-name></italic> (Schweinf.) Chiov., Annuario Reale Ist. Bot. Roma 8(3): 357–358. 1908. <italic><tp:taxon-name>Eleusine yemensis</tp:taxon-name></italic> (Schweinf.) Chiov., Ann. Bot. (Rome) 10: 410. 1912. <italic><tp:taxon-name>Coelachyrum yemenicum</tp:taxon-name></italic> (Schweinf.) S.M. Phillips, Kew Bull. 37(1): 159. 1982.</comment></tp:nomenclature-citation><tp:nomenclature-citation><tp:taxon-name>Leptochloa appletonii</tp:taxon-name><comment> Stapf, Bull. Misc. Inform. Kew 6: 223. 1907. TYPE: SOMALIA. Golis Range, Drake-Brockman 147 (lectotype: G (photo)!, designated here).</comment></tp:nomenclature-citation><tp:nomenclature-citation><tp:taxon-name>Eragrostis diplostachya</tp:taxon-name><comment> Peter, Repert. Spec. Nov. Regni Veg. Beih. 40 (1, Anhang): 100, t. 58, f. 1. 1929. TYPE: TANZANIA. Lushoto District, Buiko, Peter 11083 (lectotype: B designated by S.M. Phillips, 59. <italic><tp:taxon-name>Cypholepis</tp:taxon-name></italic>, <tp:taxon-name>Gramineae</tp:taxon-name>, part 2, Fl. Trop. E. Africa 250. 1974; K-photo!).</comment></tp:nomenclature-citation></tp:nomenclature-citation-list></tp:nomenclature><tp:treatment-sec sec-type="Type"><title>Type.</title><p>YEMEN.Arabia Felici, 2 Feb 1889, G.A. Schweinfurth 1332 (lectotype: G-photo! designated here, S.A. Chaudhary, Grasses of Saudi Arabia 274. 1989, earlier cited no specific herbarium). We are choosing the G specimen as the lectotype because it is easily seen (electronically), was previously selected by <xref ref-type="bibr" rid="B14">Chaudhary (1989)</xref>, and the orginal collection at B was destroyed.</p></tp:treatment-sec><tp:treatment-sec sec-type="Description"><title>Description.</title><p>Perennials. Culms 30–100 cm tall, 1–2 mm wide at base, usually flattened, erect, infrequently decumbent or sprawling, arising from fibrous roots, culms unbranched or only as tillers from very base; nodes glabrous; internodes 4–14 cm long, soft, hollow. Leaf sheaths longer or shorter than the internodes, round or slightly flattened, glabrous on the sides and margins; collar green or tan; ligules 0.5–1 mm long, membranous, erose or lacerate, apex truncate; blades 7–32 cm long, 2.5–5.5 mm wide, cauline, linear, flat but becoming folded to loosely involute, scaberulous with scattered, delicate, straight hairs near base above, the hairs 3−5 mm long, glabrous to scaberulous below, often disarticulating at base, midrib prominent. <!--PageBreak--><!--PageBreak-->Panicles 3.5−19 cm long, 1.0–3.0 cm wide, exserted at maturity, composed of 2−8 racemosely arranged branches; branches 2–7 cm long, alternate along rachis, rachis often somewhat zig-zaged from each spikelet insertion to the next, steeply ascending to erect, rigid, axis scabrous. Spikelets 5–10 mm long, pedicels mostly less than 0.5 mm long, usually imbricate, 7–12-flowered; callus glabrous; glumes 2−3.8 mm long, subequal, 1-nerved, membranous, lanceolate to narrowly ovate, scabrous on midnerve, the midnerve dark green; apex acute to obtuse; rachilla joint cartilaginous and expanded above; lemmas 2.5–4.7 mm long, usually 3-nerved, membranous above, lower margins cartilaginous and involute, ovate, pale green with dark green nerves, often tinged with dark or olive-green, glabrous above and appressed pilose on lower half, the hairs clavicorniculate, apex obtuse to subacute, awnless; paleas 1/2−2/3 as long as the lemma, ovate, longitudinally bowed-out, the keels ciliolate, dorsal surface glabrous or with appressed clavicorniculate hairs on the lower half, apex obtuse. Anthers 0.2–0.3 mm long, yellowish. Lodicules about 0.2 mm long. Caryopses 1.2–1.5 mm long, 0.7−0.9 mm wide.</p><p><bold>Leaf anatomy.</bold> <xref ref-type="bibr" rid="B66">Watson and Dallwitz (1992)</xref> reported C<sub>4,</sub> XyMS+ anatomy with centripetal chloroplasts. Midribs conspicuous with colorless cells, having a conventional arc of bundles (a large bundle, flanked on each side by two smaller bundles). All vascular bundles accompanied by sclerenchyma (<xref ref-type="bibr" rid="B66">Watson and Dallwitz 1992</xref>; Snow unpublished). Bulliforms present in simple fans.</p><p><bold>Stem anatomy.</bold> Not known.</p><p><bold>Chromosome number.</bold> Not known.</p><fig id="F5" position="float" orientation="portrait"><label>Figure 5.</label><caption><p><italic><tp:taxon-name>Disakisperma yemenicum</tp:taxon-name></italic> (Schweinf.) P.M. Peterson &amp; N. Snow <bold>A</bold> habit <bold>B</bold> sheath, ligule, and blade, ventral view<bold>C</bold> branch of inflorescence with glumes <bold>D</bold> spikelet <bold>E</bold> lower glume <bold>F</bold> upper glume floret, ventral view <bold>G</bold> floret, lateral view <bold>H</bold> floret, central view<bold>I</bold> lemma <bold>J</bold> palea with rachilla joint <bold>K</bold> palea, ventral view <bold>L</bold> pistil and stamens <bold>M</bold> caryopsis, lateral view <bold>N</bold> caryopsis, dorsal view <bold>O</bold> caryopsis, cross section <bold>P</bold> caryopsis, ventral view. Drawn from <italic><tp:taxon-name>Peterson</tp:taxon-name></italic>, <italic>Soreng &amp; Romaschenko 24254</italic> (US).</p></caption><graphic xmlns:xlink="http://www.w3.org/1999/xlink" xlink:href="PhytoKeys-026-021-g005.jpg" position="float" orientation="portrait" xlink:type="simple"/></fig></tp:treatment-sec><tp:treatment-sec sec-type="Phenology"><title>Phenology.</title><p>Flowering July through December.</p></tp:treatment-sec><tp:treatment-sec sec-type="Distribution"><title>Distribution.</title><p><bold>Native:</bold> Saudia Arabia, Oman, Yemen, Eritrea, Ethiopia, Somalia, Kenya, Tanzania, and South Africa; growing in <italic><tp:taxon-name>Acacia</tp:taxon-name></italic> and miombo woodlands on dry, shallow, often stoney soils among rocks, often in disturbed habitats (<xref ref-type="bibr" rid="B47">Phillips 1974b</xref>). Elevation 250−2100 m. (TDWG: CPP, ERI, ETH, KEN, OM, SAU, SOM, TAN, YEM.)</p><p><bold>Non-native:</bold> Not known.</p></tp:treatment-sec><tp:treatment-sec sec-type="Conservation status"><title>Conservation status.</title><p>Least Concern (<xref ref-type="bibr" rid="B29">IUCN 2010</xref>).</p></tp:treatment-sec><tp:treatment-sec sec-type="Etymology"><title>Etymology.</title><p>The epithet refers to Yemen, the geographical origin of the holotype.</p></tp:treatment-sec><tp:treatment-sec sec-type="Vernacular name"><title>Vernacular name.</title><p>Suggested: Yemen’s Jacobsgrass.</p></tp:treatment-sec><tp:treatment-sec sec-type="Comments"><title>Comments.</title><p><italic><tp:taxon-name>Disakispermum yemenicum</tp:taxon-name></italic> most closely resembles <italic><tp:taxon-name>Disakisperma eleusine</tp:taxon-name></italic> by virtue of the ascending to erect panicle branches, but the base of the lemma of <italic><tp:taxon-name>Disakisperma yemenicum</tp:taxon-name></italic> is cartilaginous, the base of the leaf blade adaxially has delicate straight hairs mostly 3−5 mm long, and its anthers are less than 0.5 mm long (vs. 0.9−1.0 mm in <italic><tp:taxon-name>Disakisperma eleusine</tp:taxon-name></italic>). We have examined relatively few specimens of <italic><tp:taxon-name>Disakisperma yemenicum</tp:taxon-name></italic> given that initital herbarium studies did not believe it was a part of <italic><tp:taxon-name>Leptochloa</tp:taxon-name></italic> s.l. (<xref ref-type="bibr" rid="B53">Snow 1997</xref>).</p></tp:treatment-sec><tp:treatment-sec sec-type="Specimens examined"><title>Specimens examined.</title><p>Eritrea.Assaorta, A. Pappi s.n. (US); Ocule, A. Pappi 5239 (US). Kenya. 6 mi SW of Nairobi, Nairobi National Park, S.L. Hatch 4220 (TAES, US). Somalia. Buramo, J.B. Gillett 4872 (US); Daganyado, P.E Glover &amp; H. Gilliland 745 (US). South Africa. Cape Province, Boetsap Barkly West, A. Brueckner 143 (US); <!--PageBreak-->Kimberley Div. M. Wilman s.n. (US); Farm Rosenthal Mopane, L.E.W. <tp:taxon-name>Codd</tp:taxon-name> 4455 (US); North Cape, A. Brueckner 1032 (US). Tanzania. Shinyanga Region, Serengeti National Park, Naabi Hill, Peterson, Soreng &amp; Romaschenko 24254 (DSM, US).</p><sec sec-type="Excluded names"><title>Excluded names</title><p><italic><tp:taxon-name>Leptochloa digitatiformis</tp:taxon-name></italic> Beetle, Phytologia 52: 14. 1982. TYPE: Mexico, Sonora, Mpio. Fronteras, ejido km 47 km, Bernal &amp; Cuadra s.n. (holotype: SARH, A. Beetle pers. comm. to N. Snow in 1993, but not found there by Snow).</p></sec></tp:treatment-sec><tp:treatment-sec sec-type="Comment"><title>Comment.</title><p>The status of this taxon is not entirely certain since we cannot locate the type for study (see comments above under species).</p><p><italic><tp:taxon-name>Diplachne dubia</tp:taxon-name></italic> var. <italic>humboldtiana</italic> Kuntze, Revis. Gen. Pl. 3(2): 349. 1898. <italic><tp:taxon-name>Leptochloa dubia</tp:taxon-name></italic> var. <italic>humboldtiana</italic> (Kuntze) Beetle, Phytologia 54: 4. 1983. TYPE: Mexico.</p></tp:treatment-sec><tp:treatment-sec sec-type="Comment"><title>Comment.</title><p>We have been unable to locate a type for this name (but not at NY; P.M. Peterson, pers. obs., 2013).</p></tp:treatment-sec><ref-list><ref id="B14"><mixed-citation xmlns:xlink="http://www.w3.org/1999/xlink" xlink:type="simple"><person-group><name name-style="western"><surname>Chaudhary</surname><given-names>SA</given-names></name></person-group> (<year>1989</year>) <article-title>Grasses of Saudi Arabia.</article-title><publisher-name>Safir Press</publisher-name>, <publisher-loc>Saudi Arabia</publisher-loc>, <fpage>274</fpage>−<lpage>275</lpage>.</mixed-citation></ref><ref id="B66"><mixed-citation xmlns:xlink="http://www.w3.org/1999/xlink" xlink:type="simple"><person-group><name name-style="western"><surname>Watson</surname><given-names>L</given-names></name><name name-style="western"><surname>Dallwitz</surname><given-names>MJ</given-names></name></person-group> (<year>1992</year>) <article-title>The grass genera of the World.</article-title><publisher-name>CAB International</publisher-name>, <publisher-loc>Wallingford, UK</publisher-loc>.</mixed-citation></ref><ref id="B47"><mixed-citation xmlns:xlink="http://www.w3.org/1999/xlink" xlink:type="simple"><person-group><name name-style="western"><surname>Phillips</surname><given-names>SM</given-names></name></person-group> (<year>1974b</year>) <article-title>59. <italic>Cypholepis</italic>.</article-title> In: <person-group><name name-style="western"><surname>Polhill</surname><given-names>RM</given-names></name></person-group> (<role>Ed</role>) <issue-title>Flora of tropical east Africa, Gramineae, part 2.</issue-title><source>Crown Agents for Oversea Governments and Administrations, London, 248−250.</source></mixed-citation></ref><ref id="B29"><mixed-citation xmlns:xlink="http://www.w3.org/1999/xlink" xlink:type="simple"><person-group><name name-style="western"><surname>IUCN</surname><given-names>(International Union for the Conservation of Nature)</given-names></name></person-group> (<year>2010</year>) <source>Guidelines for using the IUCN red list categories and criteria. Version 8.0. Prepared by the Standards and Petitions Working Group of the IUCN SSC Biodiviersity Assessments Sub-Committee in March 2010.</source></mixed-citation></ref><ref id="B53"><mixed-citation xmlns:xlink="http://www.w3.org/1999/xlink" xlink:type="simple"><person-group><name name-style="western"><surname>Snow</surname><given-names>N</given-names></name></person-group> (<year>1997</year>) <source>Phylogeny and systematics of <italic>Leptochloa</italic> P. Beauv. sensu lato (Poaceae, Chloridoideae, Eragrostideae). Ph.D. Dissertation, Washington University, St. Louis, Missouri.</source></mixed-citation></ref></ref-list></tp:taxon-treatment>
